# Supplementary material for: Olfactory Identification as a Biomarker for Cognitive Impairment: Insights from Healthy Aging, Subjective Cognitive Decline, and Mild Cognitive Impairment
Source: Eur J Investig Health Psychol Educ. 2024 Nov 29;14(12):2978–3000. doi: 10.3390/ejihpe14120196 (PMC11675861; doi:10.3390/ejihpe14120196)
Supplement: Supplementary file 1 [file ejihpe-14-00196-s001.zip]

Archive with 1 entries (1 files):
- ejihpe-3253561-supplementary.pdf
